# Supplementary material for: Biofilm Formation, Modulation, and Transcriptomic Regulation Under Stress Conditions in Halomicronema sp
Source: Int J Mol Sci. 2025 Jan 15;26(2):673. doi: 10.3390/ijms26020673 (PMC11765580; doi:10.3390/ijms26020673)
Supplement: Supplementary file 1 [file ijms-26-00673-s001.zip]

Archive with 1 entries (1 files):
- ijms-3410315-supplementary.pdf
